# Supplementary material for: Cytoprotective and Immunomodulatory Properties of Mesenchymal Stem Cell Secretome and Its Effect on Organotypic Hippocampal Cultures in Mouse Model of Temporal Lobe Epilepsy
Source: Int J Mol Sci. 2025 Dec 26;27(1):265. doi: 10.3390/ijms27010265 (PMC12785294; doi:10.3390/ijms27010265)
Supplement: Supplementary file 1 [file ijms-27-00265-s001.zip]

Archive with 1 entries (1 files):
- ijms-4019813-SI.pdf
